# Supplementary material for: Risk association of RANKL and OPG gene polymorphism with breast cancer to bone metastasis in Pashtun population of Khyber Pakhtunkhwa, Pakistan
Source: PLoS One. 2022 Nov 8;17(11):e0276813. doi: 10.1371/journal.pone.0276813 (PMC9642875; doi:10.1371/journal.pone.0276813)
Supplement: S1 Data — (XLSX) [file pone.0276813.s001.xlsx]

## Sheet: Sheet1
BMI	Age at Diagnosis	Menstrual Status	Nulliparous	Family History	Co-infection	Co-morbidity	Localization	Tumor Size	Grade	Stage	Histology	Nodal Status	HER2 Status	PR Status	ER Status	Metastasis	Surgery Type	IHC Subtypes	IHC_subtypes	ki-67	Ki-67_ Status	OPG (genotype)G/C		OPG1(T/C)	RANKL(T/C)
29.3kg/m2	65	postmenopausal	no	Negative	nil	Arthritis	left	6.2cm	3	3	ILC	Positive	Positive	negative	negative	Negative	Mastectomy	HER-2 enriched	2	0.25	High	GG		TT	CC
32.9	34	Regular	No	Negative	Chest infection/Diabetic		Right	3.5x3.0x2.5 cm	2	3	IDC	Positive	Positive	Positive	negative	Negative	Lumpectomy			0.138	low	CC		TT	CC
25.7	60	Regular	Yes	Negative	Nil	diabetes/ heart disease	Right	5.5 cm	3	3	IDC	Negative	Negative	Positive	Positive	Positive	Lumpectomy + Mastectomy	Luminal-A	0	0.16	high	CC		TT	CC
24.6	48	premenopausal	no	positive	nil		left	3.5cm	2	2	IDC	Negative	Negative	negative	negative	negative	lumpectomy	TNBC	3	0.12	low	CC		CC	CC
25	52	Postmenopausal	No	Negative	Nil		Right	6cm	3	3	IDC	Positive	Positive	Negative	Negative	Negative	Lumpectomy	HER-2 enriched	2	0.23	high	CC		TC	CC
33.3	47	Regular	No	Negative	Nil		Left	5.5 mm	2	3	ILC	Positive	Negative	Positive	Positive	Negative	Chemo	Luminal-A	0	0.152	high	GG		CC	CC
24	40	Regular	No	Negative	Nil		Left	4 cm	2	2	IDC	Positive	Negative	Positive	Positive	Negative	Chemo	Luminal-A	0	0.1	low	GG		TT	CC
32.9	35	Regular	No	Negative	Nil		Left	6x4x3 cm	3	3	IDC	Positive	Negative	Negative	Negative	Negative	Chemo	TNBC	3	0.22	high	CC		TT	CC
35	41	Postmenopausal	No	Negative	Nil		Right	5x1x1 cm	2	3	IDC	Positive	Negative	Negative	Negative	Negative	Mastectomy	TNBC	3	0.25	high	GC		TT	CC
39.3	49	Postmenopausal	No	Negative	Nil		Right	3cm	2	3	IDC	Negative	Positive	Negative	Negative	Negative	Chemo	HER-2 enriched	2	0.13	low	CC		TT	CC
29.5	45	Regular	No	Negative	Nil		Right	2.5cm	1	2	IDC	Negative	Negative	Positive	Positive	Negative	Mastectomy	Luminal-A	0	0.09	low	GC		CC	CC
43.8	42	premenopausal	Yes	Negative	Nil		Right	7cm	3	4	IDC	Positive	Positive	Positive	Positive	Negative	Chemo	Luminal-B	1	0.206	high	GC		CC	CC
33.1	34	Postmenopausal	No	Negative	Nil		Left	2cm	2	4	IDC	Positive	Negative	Positive	Positive	Positive	Chemo	Luminal-A	0	0.13	low	GC		TT	TC
27.9	55	postmenopausal	no	positive	nil		left	5cm	3	4	IDC	Negative	Positive	negative	Positive	Negative	Chemo			0.17	high	CC		CC	TC
32.1	50	Postmenopausal	No	Negative	Nil		Left	4.8cm	3	3	ILC	Positive	Negative	Positive	Positive	Positive	Mastectomy	Luminal-A	0	0.186	high	CC		CC	TC
33.8	38	Premenopausal	No	Negative	Nil		Right	4.5x4x4 cm	3	2	IDC	Negative	Negative	Negative	Negative	Negative	Lumpectomy	TNBC	3	0.19	high	CC		TT	TC
24.4	50	Postmenopausal	No	Negative	Nil		Right	9 cm	3	4	IDC	Positive	Negative	Negative	Positive	Positive	Lumpectomy			0.26	high	GC		TT	TC
17.6	78	Postmenopausal	No	Negative	Nil	heart disease/ hypertension	Left	6cm	3	3	IDC	Negative	Negative	Negative	Negative	Negative	Mastectomy	TNBC	3	0.21	high	GC		TT	TC
22.4	29	Regular	No	Negative	Nil		Right	3.2x2.5x2.7 cm	3	3	IDC	Positive	Positive	Negative	Negative	Negative	Mastectomy	HER-2 enriched	2	0.2	high	GC		TT	TC
18.4	50	Postmenopausal	No	Negative	Lymphedema		Left	6.5 cm	3	3	IDC	Positive	Negative	Negative	Negative	Negative	Mastectomy	TNBC	3	0.19	high	GC		TT	TC
33.8	48	Postmenopausal	No	Positive	Nil		Left	7.5 cm	2	4	IDC	Positive	Negative	Positive	Positive	Negative	Mastectomy	Luminal-A	0	0.13	low	GC		TT	CC
25	34	Regular	No	Negative	Nil		Right	1.5cm	3	4	IDC	Positive	Negative	Negative	Negative	Negative	Lumpectomy	TNBC	3	0.25	high	CC		TT	CC
30.4	31	Regular	No	Negative	Nil		Right	3cm	3	3	IDC	Positive	Positive	Positive	Positive	Positive	Lumpectomy	Luminal-B	1	0.21	High	CC		TT	CC
22.9	42	Regular	No	Negative	Nil		Right	4.3x3x2.5 cm	2	3	IDC	Positive	Positive	Negative	Positive	Negative	Lumpectomy			0.15	High	GG		TT	CC
24.1	30	Regular	no	Negative	nil		right	45*35mm	2	3	IDC	Negative	Negative	negative	negative	Negative	lumpectomy	TNBC	3	0.19	High	CC		TT	CC
28.3	40	Regular	Yes	Negative	Lymphedema		Right	26 mm	2	3	IDC	negative	Positive	Positive	Positive	Negative	Mastectomy	Luminal_B	1	0.16	High	CC		TT	CC
51	76	postmenopausal	no	Negative	nil	diabetes/ bp	left	5.7cm	3	3	IDC	Negative	Negative	negative	negative	negative	chemotherapy	TNBC	3	0.28	High	CC		TT	CC
38	36	premenopausal	No	Negative	Nil		Left	5x5x4 cm	3	3	IDC	Positive	Positive	Positive	Positive	Negative	Lumpectomy	Luminal-B	1	0.17	High	CC		TC	CC
33.3	19	Regular	No	Negative	Nil		Left	75 mm	3	4	IDC	Positive	Positive	Negative	Negative	Positive	Mastectomy	HER-2 enriched	2	0.19	High	GG		TC	TC
33.8	43	Postmenopausal	Yes	Negative	Nil		Left	2.5x2x2 cm	2	4	IDC	Positive	Positive	Negative	Negative	Positive	Mastectomy	HER-2 enriched	2	0.16	High	GG		TC	TC
25.2	36	Regular	No	Negative	Nil		Right	30x25x16 mm	3	4	IDC	Negative	Negative	Negative	Negative	Negative	Lumpectomy	TNBC	3	0.24	High	GC		TT	TC
32.5	35	Regular	No	Negative	Nil		Left	3.2x2.7x2 cm	2	2	IDC	Negative	Positive	Negative	Negative	Negative	Mastectomy	HER-2 enriched	2	0.18	High	GC		TC	TT
25.5	35	Regular	No	Negative	Nil		Right	5.5 cm	2	3	IDC	Negative	Positive	Positive	Positive	Negative	Lumpectomy	Luminal-B	1	0.165	High	GC		TC	TT
32	48	Postmenopausal	No	Negative	Nil	bloodpressure	Left	1.8 cm	3	1	IDC	Positive	Negative	Positive	Positive	Negative	Mastectomy	Luminal-A	0	0.13	low	GC		TC	TC
26.7	38	Regular	Yes	Negative	Nil		Right	2.8cm	3	4	IDC	Positive	Negative	Negative	Negative	Negative	Biopsy	TNBC	3	0.25	high	GC		TC	TC
	43	premenopausal	no	Negative	nil		Right	36.9mm	3	3	IDC	Negative	Negative	negative	Positive	Negative	mastecttomy			0.2	high	GC		TC	TC
32.3	49	Postmenopausal	No	Positive	Nil	bp	Right	1.6 cm	1	2	IDC	Negative	Negative	Positive	Positive	Negative	Lumpectomy + Chemo	Luminal-A	0	0.1	low	GC		TC	TC
23.5	30	premenopausal	No	Negative	Nil		Left	5cm	3	3	IDC	Positive	Positive	Negative	Negative	Negative	Mastectomy	HER-2 enriched	2	0.16	high	CC		TC	TC
24.8	44	premenopausal	No	Negative	Nil		Left	4.6 cm	3	2	IDC	Positive	Negative	Positive	Positive	Negative	Chemo	Luminal-A	0	0.13	low	CC		TC	TC
35	38	premenopausal	No	Negative	Nil		Left	5.5 cm	2	4	IDC	Positive	Positive	Negative	Negative	Negative	Lumpectomy + Chemo	HER-2 enriched	2	0.18	High	GG		TC	CC
43.4	51	Postmenopausal	No	Negative	Nil	Arthritis	Left	3.2cm	2	3	IDC	Positive	Negative	Negative	Negative	Negative	Mastectomy	TNBC	3	0.21	High	CC		TC	CC
35.6	40	premenopausal	No	Positive	Nil		Right	7cm	3	3	IDC	Positive	Negative	Negative	Negative	Negative	Mastectomy	TNBC	3	0.24	High	GG		TC	CC
25	59	Postmenopausal	No	Negative	Nil	Cardiovascular	Left	6 cm	3	3	IDC	Negative	Positive	Negative	Negative	Negative	Lumpectomy + Chemo	HER-2 enriched	2	0.21	High	GG		TC	CC
27.5	42	Regular	No	Negative	Nil		Left	4.8cm	2	4	IDC	Negative	Positive	Positive	Positive	Positive	Mastectomy + Lumpectomy	Luminal-B	1	0.15	high	CC		TC	CC
38.8	48	Postmenopausal	Yes	Positive	Nil		Left	5.2cm	1	2	IDC	Positive	Negative	Positive	Positive	Negative	Mastectomy	Luminal-A	0	0.12	low	CC		TC	TC
20.4	39	Premenopausal	No	Negative	Nil		Right	4.5 CM	2	2	IDC	Negative	Negative	Positive	Positive	Negative	Chemo	Luminal A	0	0.1	low	GG		TT	TC
23.1	30	Regular	No	Negative	Nil		Left	3.8cm	3	2	IDC	Negative	Negative	Positive	Positive	Positive	Lumpectomy	TNBC	3	0.22	High	GG		TT	TC
28.8	37	Regular	No	Negative	Nil		Right	45x43x37 cm	3	4	IDC	Negative	Positive	Positive	Positive	Negative	Mastectomy + Chemo	LuminalB				GG		TT	TC
23.2	60	Postmenopausal	No	Positive	Nil		Left	4.6cm	2	2	IDC	Positive	Positive	Positive	Positive	Negative	Mastectomy	Luminal-B	1	0.15	High	GG		TT	TC
33.3	60	Postmenopausal	No	Negative	Swelling	Diabetic	Right	105 mm	3	3	IDC	Positive	Negative	Negative	Negative	Negative	Mastectomy + Chemo	TNBC	3	0.21	High	GC		TT	CC
34.6	41	Regular	No	Negative	Nil		Left	4 cm	3	2	IDC	Positive	Negative	Positive	Positive	Negative	Mastectomy + Chemo + Radio	luminal-A	0	0.09	low	GG		TT	CC
24.8	45	Postmenopausal	No	Negative	Nil		Right	4.9 cm	3	2	IDC	Negative	Negative	Positive	Positive	Negative	Lumpectomy + Mastectomy	Luminal-A	0	0.11	low	GC		TT	CC
22.2	40	premenopausal	No	Positive	nil		Right	7.4cm	2	2	IDC	Positive	Negative	negative	negative	Negative	Lumpectomy+Chemo	TNBC	3	0.24	High	GG		TT	CC
21.5	30	Regular	No	Negative	Nil		Left	3.7 cm	2	4	IDC	Positive	Negative	Positive	Positive	Positive	Chemo	Luminal-A	0	0.108	low	GC		TT	CC
31.3	52	Postmenopausal	No	Negative	Nil		Left	4.8 cm	2	4	IDC	Positive	Negative	Positive	Positive	Negative	Chemo	Luminal-A	0	0.13	low	CC		TT	TT
30.4	26	Regular	No	Negative	Nil		Right	3 x 2.5 cm	2	2	IDC	Positive	Negative	Positive	Positive	Negative	Lumpectomy + Mastectomy	Luminal-A	0	0.11	low	GC		TC	TT
24.8	45	Regular	No	Negative	Nil		Right	6x3x3 cm	3	3	IDC	Negative	Negative	Negative	Negative	Negative	Mastectomy	TNBC	3	0.18	High	GC		TC	CC
20.3	35	Regular	No	Negative	Nil		Right	5cm	3	3	IDC	Positive	Negative	Positive	negative	Negative	Lumpectomy	luminal-A	0	0.1	low	GC		TC	CC
15.9	40	premenopausal	No	Negative	Nil		Left	8 cm	3	4	IDC	Positive	Negative	Negative	Negative	Negative	Chemo	TNBC	3	0.23	High	CC		TC	TT
15.5	54	Postmenopausal	No	Negative	Nil		Right	3 cm	3	2	IDC	Positive	Positive	Positive	Positive	Negative	Mastectomy + Chemo	Luminal-B	1	0.17	High	CC		TT	TT
26.8	52	Postmenopausal	No	Positive	Nil		Left	4 cm	2	2	IDC	Positive	Negative	Positive	Positive	Negative	Mastectomy	Luminal-A	0	0.135	low	CC		TT	CC
30.2	40	Regular	No	Positive	Nil		Right	5.5 cm	3	3	IDC	Negative	Negative	Positive	Positive	Negative	Mastectomy	Luminal-A	0	0.12	low	CC		TT	CC
20.8	63	Postmenopausal	No	Positive	Pagets (Bone Disease)	Pagets(bone disease)	Left	6x5.5x5.5 cm	3	3	IDC	Positive	Positive	Negative	Negative	Negative	Mastectomy	HER-2 enriched	2	0.16	High	CC		TT	TT
18.5	45	premenopausal	No	Negative	Nil		Right	42 mm	2	2	IDC	Negative	Positive	Negative	Negative	Negative	Mastectomy + Chemo	HER-2 enriched	2	0.18	High	GC		TT	TT
26.2	58	Postmenopausal	No	Negative	Nil		Left	4x5 cm	2	3	IDC	Negative	Positive	Negative	Negative	Negative	Mastectomy	HER-2 enriched	2	0.165	High	GC		TC	CC
33.1	35	Regular	No	Positive	Nil		Left	3.2 cm	2	4	IDC	Positive	Negative	Negative	Negative	Positive	Mastectomy + Lumpectomy + Chem + R + H	TNBC	3	0.22	High	CC		TC	CC
40.2	35	premenopausal	no	Negative	NIl		left	8.5cm	3	2	IDC	Positive	Positive	Positive	Positive	Negative	Mastectomy	Luminal-B	1	0.15	High	CC		TC	CC
38.4	45	premenopausal	Yes	Negative	Nil		Right	3.8 cm	2	4	IDC	Positive	Negative	Negative	Negative	Positive	Lumpectomy	TNBC	3	0.25	High	CC		TC	CC
25.3	50	Postmenopausal	No	Positive	Nil		Left	5.2 cm	3	3	IDC	Positive	Negative	Positive	Positive	Negative	Lumpectomy + Mastectomy	Luminal-A	0	0.11	low	GC		TT	CC
15.7	36	Regular	No	Negative	Nil		Right	2.2 cm	3	4	IDC	Positive	Positive	Positive	Positive	Positive	Mastectomy	Luminal-B	1	0.17	High	GC		TT	CC
28.2	35	Regular	no	Negative	Nil		Right	22x17x8cm/3.2x2.7x2cm	3	2	IDC	Positive	Positive	Positive	Positive	Negative	Chemo-drop	Luminal-B	1	0.18	High	GC		TT	TC
32.3	49	premenopausal	no	Negative	Nil		Left	4.2x3.5x3.2cm	3	3	IDC	Positive	Negative	Negative	Negative	Negative	Lumpectomy	TNBC	3	0.21	High	GC		TT	TC
24.7	42	premenopausal	no	Negative	Nil		Right	5.5x7x2.4cm	1	2	IDC	Positive	Negative	Positive	Positive	Negative	Lumpectomy	Luminal-A	0	0.1	low	CC		TC	TC
26.4	67	postmenopausal	no	Negative	Nil		Left	2.8x2.1x0.9cm	2	3	IDC	Negative	Negative	Negative	Negative	Negative	Mastectomy	TNBC	3	0.13	low	GC		TC	TC
18.6	57	Postmenopausal	no	Negative	Nil	Pagets(bone disease)	Right	3.5x9x6x4.5cm	3	3	IDC	Positive	Negative	Negative	Negative	Negative	Lumpectomy	TNBC	3	0.19	High	GC		TC	TC
34.6	65	Postmenopausal	no	Negative	Nil	Diabetic	Right	1.5x1.0cm	2	2	IDC	Positive	Negative	Positive	Positive	Negative	Mastectomy	LuminalA		0.124	low	CC		TT	TC
28.2	49	Postmenopausal	no	Negative	Nil		Right	5cm	3	3	IDC	Positive	Negative	Negative	Positive	Negative	Chemo-drop			0.148	High	GC		TC	TC
19.3	50	postmenopausal	no	Negative	Nil		Right	45x25x25mm	3	3	IDC	Negative	Negative	Negative	Negative	Negative	Mastectomy	TNBC	3	0.2	High	GC		TC	TC
15.6	43	premenopausal	no	Negative	Nil		Left	10x9x8mm	3	3	IDC	Negative	Negative	Negative	Negative	Negative	Lumpectomy	TNBC	3	0.174	High	CC		TC	TC
40.3	46	premenopausal	no	Negative	Nil		Right	1.5x1.5x1.0	2	3	IDC	Negative	Negative	Negative	Negative	Negative	Lumpectomy	TNBC	3	0.15	High	GC		TC	TC
45	35	Normal	no	Negative	Nil		Left	2.4x1.7x0.8cm	3	3	IDC	Negative	Positive	Positive	Positive	Negative	Lumpectomy	Luminal-B	1	0.18	High	GC		TT	TC
33.4	40	premenopausal	no	Negative	Nil		Left	42mm	2	3	IDC	Negative	Positive	Negative	Negative	Negative	Lumpectomy	HER-2 enriched	2	0.11	low	GC		TT	TC
20.6	42	premenopausal	no	Negative	Nil		Right	1.0x1.0x0.8cm	1	2	IDC	Negative	Negative	Positive	Positive	Negative	Mastectomy	Luminal-A	0	0.09	low	GC		TT	TC
26.2	50	Postmenopausal	no	Negative	Nil		Left	2.0x1.0x1.0cm	3	3	IDC	Negative	Negative	Negative	Negative	Negative	Mastectomy	TNBC	3	0.167	High	GC		TC	TC
18.8	47	Postmenopausal	no	Negative	Nil		Left	1.8x1.5cm	2	3	IDC	Positive	Positive	Negative	Negative	Negative	Mastectomy	HER-2 enriched	2	0.125	low	GC		TC	TC
26.4	44	Postmenopausal	no	Negative	Nil		Right	1.5x2.5cm	2	2	IDC	Positive	Positive	Positive	Positive	Negative	Lumpectomy+chemo	LuminalB		0.12	low	GC		TC	TC
42.2	52	Postmenopausal	no	Negative	Nil		Left	42mm	3	3	IDC	Negative	Positive	Positive	Positive	Negative	Lumpectomy	Luminal-B	1	0.2	High	GC		TT	TC
22.4	49	Postmenopausal	no	Negative	Nil		Right	19.0x13.0x3.0cm	2	2	IDC	Positive	Positive	Positive	Positive	Negative	Mastectomy	Luminal-B	1	0.12	low	GC		TT	CC
20.3	33	Normal	no	Negative	Nil		Right	5x4cm	3	4	IDC	Positive	Negative	Positive	Positive	Negative	Mastectomy	Luminal-A	0	0.1	low	GC		TT	CC
24.4	35	Normal	no	Negative	Nil		Right	2x2cm	2	2	IDC	Positive	Positive	Negative	Negative	Negative	Lumpectomy	HER-2 enriched	2	0.13	low	GC		TT	CC
22.8	50	postmenopausal	no	Negative	Nil	Arthritis	Right	10mm	3	3	IDC	Positive	Positive	Positive	Positive	Negative	Lumpectomy+Chemo	Luminal-B	1	0.27	High	GC		TT	TC
24.7	60	Postmenopausal	No	Negative	Swelling	Diabetic	Right	105 mm	3	3	IDC	Positive	Negative	Negative	Negative	Negative	Mastectomy + Chemo	TNBC	3	0.21	High	GC		TT	TC
26.4	41	Regular	No	Negative	Nil		Left	4 cm	3	2	IDC	Positive	Negative	Positive	Positive	Negative	Mastectomy + Chemo + Radio	luminal-A	0	0.09	low	GC		TT	TC
18.6	45	Postmenopausal	No	Negative	Nil		Right	4.9 cm	3	2	IDC	Negative	Negative	Positive	Positive	Negative	Lumpectomy + Mastectomy	Luminal-A	0	0.11	low	GC		TC	TC
34.6	40	premenopausal	No	Positive	nil		Right	7.4cm	2	2	IDC	Positive	Negative	negative	negative	Negative	Lumpectomy+Chemo	TNBC	3	0.24	High	GC		TC	TC
28.2	30	Regular	No	Negative	Nil		Left	3.7 cm	2	4	IDC	Positive	Negative	Positive	Positive	Positive	Chemo	Luminal-A	0	0.108	low	GC		TC	TC
19.3	52	Postmenopausal	No	Negative	Nil		Left	4.8 cm	2	4	IDC	Positive	Negative	Positive	Positive	Negative	Chemo	Luminal-A	0	0.13	low	GC		TC	CC
15.6	26	Regular	No	Negative	Nil		Right	3 x 2.5 cm	2	2	IDC	Positive	Negative	Positive	Positive	Negative	Lumpectomy + Mastectomy	Luminal-A	0	0.11	low	GC		TC	CC
40.3	45	Regular	No	Negative	Nil		Right	6x3x3 cm	3	3	IDC	Negative	Negative	Negative	Negative	Negative	Mastectomy	TNBC	3	0.18	High	GC		TT	CC
45	35	Regular	No	Negative	Nil		Right	5cm	3	3	IDC	Positive	Negative	Positive	negative	Negative	Lumpectomy	luminal-A	0	0.1	low	GC		TT	CC
33.4	40	premenopausal	No	Negative	Nil		Left	8 cm	3	4	IDC	Positive	Negative	Negative	Negative	Negative	Chemo	TNBC	3	0.23	High	GC		TT	CC
20.6	54	Postmenopausal	No	Negative	Nil		Right	3 cm	3	2	IDC	Positive	Positive	Positive	Positive	Negative	Mastectomy + Chemo	Luminal-B	1	0.17	High	GC		TT	TC
30.4	52	Postmenopausal	No	Positive	Nil		Left	4 cm	2	2	IDC	Positive	Negative	Positive	Positive	Negative	Mastectomy	Luminal-A	0	0.135	low	GC		TT	TC
24.8	40	Regular	No	Positive	Nil		Right	5.5 cm	3	3	IDC	Negative	Negative	Positive	Positive	Negative	Mastectomy	Luminal-A	0	0.12	low	GC		TT	TC
20.3	63	Postmenopausal	No	Positive	Pagets (Bone Disease)	Pagets(bone disease)	Left	6x5.5x5.5 cm	3	3	IDC	Positive	Positive	Negative	Negative	Negative	Mastectomy	HER-2 enriched	2	0.16	High	GC		TT	TC
15.9	45	premenopausal	No	Negative	Nil		Right	42 mm	2	2	IDC	Negative	Positive	Negative	Negative	Negative	Mastectomy + Chemo	HER-2 enriched	2	0.18	High	GC		TC	TC
