# Supplementary material for: Risk association of RANKL and OPG gene polymorphism with breast cancer to bone metastasis in Pashtun population of Khyber Pakhtunkhwa, Pakistan
Source: PLoS One. 2022 Nov 8;17(11):e0276813. doi: 10.1371/journal.pone.0276813 (PMC9642875; doi:10.1371/journal.pone.0276813)
Supplement: S2 Data — (XLSX) [file pone.0276813.s002.xlsx]

## Sheet: Sheet1
Height	BMI/Obesity	Menstrul Status	co-morbidity	localiization	tumor size	Grade	Stage	Histology	ki67	nodal status	HER2	PR	ER Status	IHC-Subtypes	family history	surgery type		TNBC	OPG(G/C)	OPG(T/C)	RANKL(T/C)
50	25.5	Postmenopausal	Nil	Left	4cm	2	4	IDC	0.25	Positive	Positive	Negative	Negative	HER2 enriched	Positive	Medication			GG	TT	CC
43	22.6	premenopausal	Nil	Right	2.2mm	3	4	ILC	0.23	Negative	Positive	Positive	Positive	luminalB	Positive	Lumpectomy			GG	TT	CC
45	26	Postmenopausal	Hepatitis B/Diabetic	Left	3.5cm	2	2	ILC	0.185	Positive	Negative	Negative	Negative	TNBC	Negative	Mastectomy		TNBC	GG	CC	CC
40	22.8	premenopausal	Nil	Right	8 cm	2	3	IDC	0.17	Positive	Positive	Negative	Negative	HER2 enriched	Positive	Lumpectomy + Mastectomy			GC	CC	TT
34	18.6	Regular	Nil	Left	7.5x3.5x3 cm	3	3	IDC	0.2	Positive	Negative	Positive	Positive	luminalB	Negative	Lumpectomy			GC	CC	TT
49	30.2	Postmenopausal	Nil	Left	4cm	2	3	IDC	0.22	Positive	Negative	Positive	Positive	LuminalB	Positive	Mastectomy			GC	TC	CC
33	29.4	Postmenopausal	Nil	Right	6.3cm	3	4	IDC	0.26	Positive	Negative	Positive	Positive	luminalB	Positive	Chemo			GC	TC	CC
42	40.2	premenopausal	Nil	Right	2.6cm	2	4	IDC	0.19	Positive	Positive	Negative	Negative	HER2 enriched	Positive	Mastectomy + Chemo + Radio			GG	TC	TC
49	42.6	premenopausal	Nil	Left	5 cm	2	3	IDC	0.17	Negative	Negative	Positive	Positive	LuminalB	Positive	Chemo			CC	TT	TT
64	33.3	Postmenopausal	Nil	Left	2x3x4 cm	3	4	IDC	0.23	Positive	Negative	Negative	Negative	TNBC	Positive	Chemo		TNBC	CC	TC	TT
82	49.5	Postmenopausal	Nil	Left	3.5 cm	3	4	IDC	0.22	Positive	Negative	Positive	Positive	LuminalB	Negative	Mastectomy			GG	CC	TT
45cm	25.4	Postmenopausal	Nil	Left	4cm	2	4	IDC	0.25	Positive	Positive	Negative	Negative	HER2 enriched	Positive	Medication			CC	CC	CC
48	27.4	Postmenopausal	Nil	Right	2.2mm	3	4	ILC	0.17	Negative	Positive	Positive	Positive	LuminalB	Positive	Lumpectomy			GC	TC	CC
50	42.1	Postmenopausal	Hepatitis B/Diabetic	Left	3.5cm	2	3	ILC	0.15	Positive	Negative	Negative	Negative	TNBC	Negative	Mastectomy			GC	TT	CC
47	45.7	Postmenopausal	Nil	Right	8 cm	2	3	IDC	0.17	Positive	Positive	Negative	Negative	HER2 enriched	Positive	Lumpectomy + Mastectomy			GC	TT	CC
39	28.2	premenopausal	Nil	Left	7.5x3.5x3 cm	3	4	IDC	0.22	Positive	Negative	Negative	Negative	TNBC	Negative	Lumpectomy			GC	TT	CC
49	22.5	Postmenopausal	Nil	Left	4cm	2	3	IDC	0.18	Positive	Negative	Positive	Positive	LuminalB	Positive	Mastectomy			GC	TT	TC
38	32.2	premenopausal	Nil	Right	6.3cm	2	2	IDC	0.16	Positive	Negative	Positive	Positive	LuminalB	Positive	Chemo			GC	TC	TC
46	20.8	Postmenopausal	Nil	Right	2.6cm	3	4	IDC	0.18	Positive	Negative	Negative	Negative	TNBC	Positive	Mastectomy + Chemo + Radio		TNBC	GC	TC	TC
49	26.7	Postmenopausal	Nil	Left	5 cm	2	3	IDC	0.15	Negative	Negative	Positive	Positive	LuminalB	Positive	Chemo			GC	CC	CC
64	48.8	Postmenopausal	Nil	Left	2x3x4 cm	3	3	IDC	0.24	Positive	Positive	Negative	Negative	HER2 enriched	Positive	Chemo			GC	CC	CC
70	50.3	Postmenopausal	Nil	Left	3.5 cm	3	2	IDC	0.21	Positive	Negative	Positive	Positive	LuminalB	Negative	Mastectomy			GC	CC	CC
52	27.6	postmenopausal	Nil	left	1.5	3	4	IDC	0.3		Negative	Positive	Positive	LuminalB		biopsy			GC	CC	CC
50	49	Postmenopausal	Nil	Left	3cm	2	4	IDC	0.25	Positive	Positive	Negative	Negative	HER2 enriched	Positive	Medication			GC	CC	CC
43	26.4	premenopausal	Nil	Right	3.4	3	4	ILC	0.23	Negative	Positive	Positive	Positive	luminalB	Positive	Lumpectomy			GC	CC	CC
45	26	Postmenopausal	Hepatitis B/Diabetic	Left	3.8cm	2	2	ILC	0.185	Positive	Negative	Negative	Negative	TNBC	Negative	Mastectomy		TNBC	GG	CC	CC
40	22.8	premenopausal	Nil	Right	6cm	2	3	IDC	0.17	Positive	Positive	Negative	Negative	HER2 enriched	Positive	Lumpectomy + Mastectomy			CC	TC	CC
34	19.6	Regular	Nil	Left	7.3cm	3	3	IDC	0.2	Positive	Negative	Positive	Positive	luminalB	Negative	Lumpectomy			CC	TC	CC
49	32.2	Postmenopausal	Nil	Left	4cm	2	3	IDC	0.22	Positive	Negative	Positive	Positive	LuminalB	Positive	Mastectomy			CC	TC	CC
33	29.7	Postmenopausal	Nil	Right	6.1cm	3	4	IDC	0.26	Positive	Negative	Positive	Positive	luminalB	Positive	Chemo			CC	TC	CC
42	42.4	premenopausal	Nil	Right	2.8cm	2	4	IDC	0.19	Positive	Positive	Negative	Negative	HER2 enriched	Positive	Mastectomy + Chemo + Radio			GG	TC	TC
49	40.6	premenopausal	Nil	Left	4cm	2	3	IDC	0.17	Negative	Negative	Positive	Positive	LuminalB	Positive	Chemo			CC	TC	TC
64	34.3	Postmenopausal	Nil	Left	2x3x4 cm	3	4	IDC	0.23	Positive	Negative	Negative	Negative	TNBC	Positive	Chemo		TNBC	CC	TC	CC
82	49.9	Postmenopausal	Nil	Left	3.5 cm	3	4	IDC	0.2	Positive	Negative	Positive	Positive	LuminalB	Negative	Mastectomy			CC	TT	TC
45cm	26.3	Postmenopausal	Nil	Left	3cm	2	4	IDC	0.23	Positive	Positive	Negative	Negative	HER2 enriched	Positive	Medication			CC	TC	TC
48	25.7	Postmenopausal	Nil	Right	3.2cm	3	4	ILC	0.17	Negative	Positive	Positive	Positive	LuminalB	Positive	Lumpectomy			CC	TC	TC
50	41.2	Postmenopausal	Hepatitis B/Diabetic	Left	3.6	2	3	ILC	0.16	Positive	Negative	Negative	Negative	TNBC	Negative	Mastectomy			CC	TC	CC
47	45.7	Postmenopausal	Nil	Right	6.5cm	2	3	IDC	0.16	Positive	Positive	Negative	Negative	HER2 enriched	Positive	Lumpectomy + Mastectomy			CC	TC	CC
39	29.4	Regular	Nil	Left	7.5cm	3	4	IDC	0.2	Positive	Negative	Negative	Negative	TNBC	Negative	Lumpectomy			GG	TC	CC
49	24.6	Postmenopausal	Nil	Left	4.7cm	2	3	IDC	0.19	Positive	Negative	Positive	Positive	LuminalB	Positive	Mastectomy			GC	TC	CC
38	34.2	Postmenopausal	Nil	Right	5.8cm	2	2	IDC	0.165	Positive	Negative	Positive	Positive	LuminalB	Positive	Chemo			GC	TC	CC
46	22.8	Postmenopausal	Nil	Right	2.6cm	3	4	IDC	0.17	Positive	Negative	Negative	Negative	TNBC	Positive	Mastectomy + Chemo + Radio		TNBC	GC	TC	CC
49	25.5	Postmenopausal	Nil	Left	5.5	2	3	IDC	0.14	Negative	Negative	Positive	Positive	LuminalB	Positive	Chemo			GC	TC	CC
64	49.2	Postmenopausal	Nil	right	4.5cm	3	3	IDC	0.22	Positive	Positive	Negative	Negative	HER2 enriched	Positive	Chemo			GC	TC	TC
70	50.2	Postmenopausal	Nil	Left	3.9	3	2	IDC	0.18	Positive	Negative	Positive	Positive	LuminalB	Negative	Mastectomy+Chemo			GC	TC	CC
52	26.4	postmenopausal	Nil	left	1.7	3	4	IDC	0.2		Negative	Negative	Negative	TNBC	Negative	biopsy			GC	CC	TC
164cm	28.3	premenopausal	Nil	Right	5.6cm	3	3	IDC	15	Positive	Positive	Negative	Negative	HER2 enriched	Negative	Lumpectomy			GC	CC	CC
70	48.8	Postmenopausal	Diabetes	Left	3.7	3	4	ILC	0.18	Positive	Negative	Positive	Positive	LuminalB	Negative	Mastectomy+Chemo			GC	TC	CC
52	27.4	postmenopausal	Nil	left	1.9	3	4	IDC	0.2		posistive	Negative	Negative	HER2 enriched	Negative	biopsy			GC	TC	CC
66	50	42.1	Postmenopausal	Hepatitis B/Diabetic	Left	3.5cm	2	3	ILC	0.15	Positive	Negative	Negative	Negative	TNBC	Negative	Mastectomy		GC	TC	CC
70	47	45.7	Postmenopausal	Nil	Right	8 cm	2	3	IDC	0.17	Positive	Positive	Negative	Negative	HER2 enriched	Positive	Lumpectomy + Mastectomy		GC	TC	TC
40	39	28.2	premenopausal	Nil	Left	7.5x3.5x3 cm	3	4	IDC	0.22	Positive	Negative	Negative	Negative	TNBC	Negative	Lumpectomy		GC	TC	CC
54	49	22.5	Postmenopausal	Nil	Left	4cm	2	3	IDC	0.18	Positive	Negative	Positive	Positive	LuminalB	Positive	Mastectomy		GC	TC	CC
44	38	32.2	premenopausal	Nil	Right	6.3cm	2	2	IDC	0.16	Positive	Negative	Positive	Positive	LuminalB	Positive	Chemo		GC	TC	CC
57	46	20.8	Postmenopausal	Nil	Right	2.6cm	3	4	IDC	0.18	Positive	Negative	Negative	Negative	TNBC	Positive	Mastectomy + Chemo + Radio		GC	CC	CC
69	49	26.7	Postmenopausal	Nil	Left	5 cm	2	3	IDC	0.15	Negative	Negative	Positive	Positive	LuminalB	Positive	Chemo		GC	CC	CC
75	64	48.8	Postmenopausal	Nil	Left	2x3x4 cm	3	3	IDC	0.24	Positive	Positive	Negative	Negative	HER2 enriched	Positive	Chemo		GG	TC	CC
83	70	50.3	Postmenopausal	Nil	Left	3.5 cm	3	2	IDC	0.21	Positive	Negative	Positive	Positive	LuminalB	Negative	Mastectomy		GC	TC	CC
