# Supplementary material for: Risk association of RANKL and OPG gene polymorphism with breast cancer to bone metastasis in Pashtun population of Khyber Pakhtunkhwa, Pakistan
Source: PLoS One. 2022 Nov 8;17(11):e0276813. doi: 10.1371/journal.pone.0276813 (PMC9642875; doi:10.1371/journal.pone.0276813)
Supplement: S3 Data — (XLSX) [file pone.0276813.s003.xlsx]

## Sheet: Sheet1
Menstrual status	OPG(G/C)	OPG(T/C)	RANKL(T/C)
postmenopausal	GG	TC	TC
Regular	GG	TC	TC
Regular	GC	TC	TC
postmenopausal	GC	TC	TT
premenopausal	GC	TT	TC
Regular	GC	TT	TT
Regular	GC	TC	TC
Regular	GG	CC	TT
Postmenopausal	GG	CC	TC
Postmenopausal	GG	TC	TC
Regular	CC	TC	CC
premenopausal	GC	TT	CC
regular	CC	TT	TT
postmenopausal	CC	TT	TT
Postmenopausal	CC	TT	TC
Premenopausal	CC	TT	TC
Postmenopausal	CC	TC	CC
premenopausal	GG	TC	CC
Regular	GG	TC	CC
Postmenopausal	CC	CC	TC
Postmenopausal	CC	TT	TC
Regular	GC	CC	TC
Regular	GC	CC	TT
Regular	GC	TC	TT
Regular	GC	CC	TT
Regular	GC	TT	TC
premenopausal	GC	CC	TC
premenopausal	GC	TT	TC
Regular	GC	TT	TT
Postmenopausal	GG	TT	TT
Regular	GG	TC	CC
Regular	GG	TC	TC
Regular	CC	TC	TC
Postmenopausal	CC	TC	TT
Regular	GC	TC	CC
premenopausal	CC	TC	TT
Postmenopausal	CC	TC	TC
premenopausal	GC	TC	TC
premenopausal	GC	TC	TC
premenopausal	GC	TC	TC
Postmenopausal	GC	TC	TC
premenopausal	GC	TC	CC
Postmenopausal	GC	TT	CC
Regular	GC	TT	TT
Postmenopausal	GC	TT	CC
Regular	GC	TT	CC
premenopausal	GC	TC	TT
Regular	GC	TC	TC
Regular	GC	TC	TC
premenopausal	GC	TC	TT
postmenopausal	GC	TC	TC
